# Supplementary material for: CoLiDe: Combinatorial Library Design tool for probing protein sequence space
Source: Bioinformatics. 2020 Sep 21;37(4):482–9. doi: 10.1093/bioinformatics/btaa804 (PMC8088326; doi:10.1093/bioinformatics/btaa804)
Supplement: btaa804_Supplementary_Data [file btaa804_supplementary_data.zip]

Archive with 2 entries (2 files):
- CoLiDe_suppl.docx
- CoLiDe_SupplTables.xls
