# Supplementary material for: CoLiDe: Combinatorial Library Design tool for probing protein sequence space
Source: Bioinformatics. 2020 Sep 21;37(4):482–9. doi: 10.1093/bioinformatics/btaa804 (PMC8088326; doi:10.1093/bioinformatics/btaa804)
Supplement: btaa804_Supplementary_Data [file btaa804_supplementary_data.zip › CoLiDe_SupplTables.xls]

## Sheet: S1
	Supporting Table S1: Amino acid distributions used to benchmark CoLiDe
	amino acid	rational alphabet	early alphabet	natural alphabet	RNA binding alphabet
	F	0.082	0	0.04	0.05
	L	0.245	0.142	0.098	0.03
	I	0	0.095	0.058	0.05
	M	0	0	0.024	0.01
	V	0	0.12	0.067	0.03
	P	0.049	0.065	0.048	0.07
	A	0.089	0.118	0.087	0.06
	W	0	0	0.013	0.02
	G	0.071	0.122	0.071	0.06
	S	0.125	0.101	0.069	0.04
	T	0	0.102	0.058	0.05
	Y	0	o	0.03	0.02
	Q	0	0	0.039	0.05
	N	0	0	0.041	0.06
	C	0.013	0	0.013	0.03
	D	0	0.054	0.054	0.03
	E	0.196	0.081	0.062	0.05
	H	0.022	0	0.022	0.02
	K	0.108	0	0.053	0.1
	R	0	0	0.055	0.17

## Sheet: S2
		Supporting Table S2: Summary of CoLiDe benchmarking results
	degenerate codons	rational alphabet			early alphabet		natural alphabet		RNA binding alphabet
		library length	mean	coefficient of variation	mean	coefficient of variation	mean	coefficient of variation	mean	coefficient of variation
		5	0.111507	0.000440576	0.131889	0.00118446	0.170137	0.000227819	0.163349	0.000338684
		10	0.0538907	5.61e-05	0.0624065	0.000161913	0.0767894	9.22e-05	0.0735912	0.000228087
		15	0.0353279	0.000114364	0.0404104	3.67e-05	0.0492603	9.13e-05	0.0483589	0.000146237
		20	0.0259751	1.89e-05	0.0302291	4.64e-05	0.0360919	7.19e-05	0.0350989	4.91e-05
		40	0.0129341	1.27e-05	0.0147014	1.86e-05	0.0178062	2.76e-05	0.0171996	1.19e-05
		60	0.00855789	9.9e-06	0.00989918	5.44e-06	0.0118172	6.32e-06	0.0112765	7.13e-06
		80	0.00646254	4.12e-06	0.0074121	3.46e-06	0.0088336	7.33e-06	0.00849829	4.67e-06
		100	0.00512288	1.92e-06	0.00586639	2.48e-06	0.00711605	2.38e-06	0.00680655	3.18e-06
	spiked codons	library length	mean	coefficient of variation	mean	coefficient of variation	mean	coefficient of variation	mean	coefficient of variation
		5	0.104076	0.000381866	0.123189	0.00119884	0.160258	0.00030436	0.156127	0.000542907
		10	0.0484536	0.000167349	0.0538378	0.000158934	0.0722644	0.000598026	0.0690215	0.000247516
		15	0.0311206	8.7e-05	0.0350895	0.000123962	0.045784	0.000108706	0.0439421	0.000111813
		20	0.0224476	0.000109283	0.0261401	9.27e-05	0.0330185	6.87e-05	0.0321188	4.57e-05
		40	0.0112594	1.34e-05	0.0126733	3.02e-05	0.0160292	2.04e-05	0.0154292	3.19e-05
		60	0.00750634	6.46e-06	0.00831554	1.27e-05	0.0106572	5.71e-06	0.0104058	6.25e-06
		80	0.00561472	7.77e-06	0.00622529	2.16e-06	0.00782832	8.1e-06	0.00770139	7.19e-06
		100	0.004411	3.95e-06	0.0049831	4.23e-06	0.00635583	4.33e-06	0.00623044	5.38e-06

## Sheet: S3
	Supporting Table S3. CoLiDe Performance analysis
	Number of codons used for amino acid distribution approximation
		natural alphabet	early alphabet	RNA binding alphabet	rational alphabet
	CoLiDe	33	23	31	26
	SwiftLib	3	2	3	2
	List of codons used for amino acid distribution approximation
		CoLiDe
	natural	BBSBSGBCTWBGNNCCNKRAVRHNVTBVHDMTBRHHVRHSYMRNRVMDBYSDACRDRAHDTVYRCGGWMSAVRGMCDBMARGASHTCGSMRGTWWTTTK
	early	HYAGVYVTTGVMHYAGHABYAGVWHYABYGVTYHYAGHMHYAHYAHYAWYABYRHCKHYAWYAGVVGVHGVRGHVGDNGHAGDWGDMABTHCAGVBGVY
	RNA binding	VRGKTTSMKRMBYGSANDRRRVVDRAHRDAAAVTDYCSDHWCMBHVRGDYTYGSVVRAWKVDMVVVVSBSCDMRVVNCWWCDSGVVAMKNMAAYBCVRN
	rational	TYVGRAYTVGVGYTNCWCYTVTYRGMATYDYTBGRRRAARAAYTWGVGTTSRAATYKKCDYTMYTDGMRRARRAGRGCTYMTYGKCSRAARARRAAGVR
		SwiftLib
	natural	NDCTGGVHG
	early	GRMNYA
	RNA binding	NDCTGGVHG
	rational	GVATYM

## Sheet: S4
	Supporting Table S4: Comparison of solutions for 4 inputs provided by CoLiDe and SwiftLib. CoLiDe was allowed to spread distribution on multiple degenerate codons
		early			RNA binding			natural			rational
		target (%)	CoLiDe	SwiftLib	target (%)	CoLiDe	SwiftLib	target (%)	CoLiDe	SwiftLib	target (%)	CoLiDe	SwiftLib
	F	0	0	0	5	5.2	4.54545	4	3.9	4.54545	8.8	8.8	14.2857
	L	14.7	14.7	16.6667	3	3	9.09091	9.8	9.9	9.09091	26.1	26	14.2857
	I	8.7	8.7	8.33333	5	5	4.54545	5.8	5.8	4.54545	0	0	0
	M	0	0	0	1	1	4.54545	2.4	2.4	4.54545	0	0	0
	V	10	10.5	8.33333	3	3.2	9.09091	6.7	6.6	9.09091	0	0	0
	P	7.2	7.5	8.33333	7	6.8	4.54545	4.8	4.9	4.54545	0	0	0
	A	12.9	13.5	8.33333	6	5.9	4.54545	8.7	8.6	4.54545	9.4	9.2	14.2857
	W	0	0	0	2	1.9	4.54545	1.3	1.2	4.54545	0	0	0
	G	10.5	11	16.6667	6	6	4.54545	7.1	7	4.54545	7.6	7.5	14.2857
	S	10.3	10.2	8.33333	4	4	4.54545	6.9	6.9	4.54545	13.3	13.6	14.2857
	T	8.3	8.5	8.33333	5	4.9	4.54545	5.8	5.4	4.54545	0	0	0
	Y	0	0	0	2	2.1	4.54545	3	2.9	4.54545	0	0	0
	Q	0	0	0	5	4.9	4.54545	3.9	4	4.54545	0	0	0
	N	0	0	0	6	5.8	4.54545	4.1	4	4.54545	0	0	0
	C	0	0	0	3	3	4.54545	1.3	1.4	4.54545	0	0	0
	D	8.1	7.2	8.33333	3	3	4.54545	5.4	5.6	4.54545	0	0	0
	E	9.3	11	8.33333	5	5	4.54545	6.2	6.3	4.54545	20.9	21.2	14.2857
	H	0		0	2	2.1	4.54545	2.2	2.3	4.54545	2.4	1.5	0
	K	0		0	10	10	4.54545	5.3	5.3	4.54545	11.5	12.1	0
	R	0		0	17	16.7	4.54545	5.5	5.6	4.54545	0	0	0
	mean squared error*		2.35e-05	0.000359022		1.55e-06	0.00154777		1.7e-06	0.000390905		7.05e-06	0.00210485

## Sheet: S5
		Supporting Table S5: Comparison of solutions for 4 inputs provided by CoLiDe and SwiftLib. CoLiDe was allowed to spread distribution on equal set of degenerate codons as SwiftLib
		Early alphabet				RNA binding alphabet				Natural alphabet				Rational alphabet
		target (%)	CoLiDe degenerate	CoLiDe spiked	SwiftLib	target (%)	CoLiDe degenerate	CoLiDe spiked	SwiftLib	target (%)	CoLiDe degenerate	CoLiDe spiked	SwiftLib	target (%)	CoLiDe degenerate	CoLiDe spiked	SwiftLib
	F	0	0	0	0	5	2.8	3.3	4.54545	4	2.8	3.6	4.54545	8.8	0	10.6	14.2857
	L	14.7	16.5	13.5	16.6667	3	2.8	4.8	9.09091	9.8	7.4	8.4	9.09091	26.1	25	27.4	14.2857
	I	8.7	8.5	5.9	8.33333	5	7	3.8	4.54545	5.8	8.3	6.7	4.54545	0	0	0	0
	M	0	0	0	0	1	4.2	3.1	4.54545	2.4	1.8	1.3	4.54545	0	0	0	0
	V	10	12.5	8.5	8.33333	3	2.8	3.7	9.09091	6.7	10.1	7	9.09091	0	0	0	0
	P	7.2	8.3	9.1	8.33333	7	5.5	7.9	4.54545	4.8	6.5	3.8	4.54545	0	0	0	0
	A	12.9	12.5	17.5	8.33333	6	5.5	3.3	4.54545	8.7	6.5	9.4	4.54545	9.4	16.5	12.5	14.2857
	W	0	0	0	0	2	0	0	4.54545	1.3	0	2	4.54545	0	0	0	0
	G	10.5	12.5	12.5	16.6667	6	8.4	2.9	4.54545	7.1	6.6	4.6	4.54545	7.6	16.5	12	14.2857
	S	10.3	8.3	10.3	8.33333	4	2.8	6.7	4.54545	6.9	7.4	6.7	4.54545	13.3	25	12	14.2857
	T	8.3	8.5	8.6	8.33333	5	8.3	6.1	4.54545	5.8	6.5	4.8	4.54545	0	0	0	0
	Y	0	0	0	0	2	2.8	2.5	4.54545	3	2.8	1.7	4.54545	0	0	0	0
	Q	0	0	0	0	5	5.5	5.7	4.54545	3.9	5.6	1.5	4.54545	0	0	0	0
	N	0	0	0	0	6	2.8	3.3	4.54545	4.1	4.6	4.4	4.54545	0	0	0	0
	C	0	0	0	0	3	2.8	4.2	4.54545	1.3	2.8	4.1	4.54545	0	0	0	0
	D	8.1	6.2	9.1	8.33333	3	2.8	1.8	4.54545	5.4	4.6	5.9	4.54545	0	0	0	0
	E	9.3	6.2	4.9	8.33333	5	5.5	4.2	4.54545	6.2	5.6	7.4	4.54545	20.9	17	25.5	14.2857
	H	0	0	0	0	2	2.8	3.2	4.54545	2.2	1.9	4.5	4.54545	2.4	0	0	0
	K	0	0	0	0	10	8.3	10.9	4.54545	5.3	5.7	2.8	4.54545	11.5	0	0	0
	R	0	0	0	0	17	16.8	18.6	4.54545	5.5	5.7	9.3	4.54545	0	0	0	0
	mean squared error*		0.0001608	0.030375	0.0359022		0.02739	0.02952	0.154777		0.02125	0.028275	0.0390905		0.24919	0.09738	0.210485

## Sheet: S6
		Supporting Table S6: Summary of amino acid distributions from experimental data. Amino acid percentages calculated for whole expressed cassete and variable region separately
		expression cassette				variable region
		target (%)	DNA seq	RNA seq	AAA	target (%)	DNA seq	RNA seq	AAA
	F	0	0.0139888	0.00909086	0.5	0	0.0190662	0.0122793
	L	10.54	12.365	13.7385	12.5	14.7	18.7357	16.8868	15.14
	I	6.24	7.56292	6.65683	6.64	8.7	10.3137	9.09209	8.05
	M	2.17	2.22706	2.2368	1.3	0	0.00488042	0.00557103
	V	7.17	9.32298	9.41272	6.75	10	12.7152	12.857	8.18
	P	5.16	3.09219	3.9793	6.84	7.2	4.21479	5.40189	8.3
	A	9.25	7.67099	8.61239	7.52	12.9	10.4528	11.6039	9.12
	W	0	0.00221307	0.00140105		0	0.00301845	0.00188211
	G	7.53	8.49203	8.85314	13.15	10.5	11.5676	11.8944	15.95
	S	9.56	9.71825	10.2549	7.53	10.3	10.2328	10.9436	9.13
	T	5.95	4.46455	4.97152	4.57	8.3	6.08729	6.76543	5.55
	Y	0	0.0131933	0.0128763	0.42	0	0.0125694	0.00564236
	Q	0	2.23838	2.2439		0	0.0189457	0.011043
	N	0	0.0188209	0.0228287		0	0.0180616	0.0136938
	C	0	0.00472078	0.00332423		0	0.00610387	0.00366119
	D	5.81	5.19444	4.76146	5.02	8.1	7.07133	6.33091	6.09
	E	8.84	6.22013	5.94637	11.95	9.3	8.48204	8.09354	14.49
	H	19.56	19.1301	16.0215	12.8	0	0.00763095	0.00733
	K	2.17	2.23071	2.24217	1.04	0	0.0171462	0.0521839
	R	0	0.017387	0.0189504	1.4	0	0.0193698	0.0171648
		mean squared error*	0.016044	0.0237326	0.0540085		0.0244662	0.0136569	0.265293

## Sheet: S7
	Supporting Table S7. Experimental library - DNA and mRNA sequencing statistics
		total reads	different sequences	in correct frame
	DNA sequencing	787 050 (100%)	786 843 (99.97%)	679 180 (86.29%)
	RNA sequencing	852 194 (100%)	851 926 (99.96%)	769 709 (90.35%)
